# Supplementary material for: Distribution and prevalence of ixodid tick species (Acari: Ixodidae) infesting cattle in Karamoja region of northeastern Uganda
Source: BMC Vet Res. 2024 Feb 7;20:50. doi: 10.1186/s12917-023-03802-1 (PMC10851484; doi:10.1186/s12917-023-03802-1)
Supplement: Supplementary file 9 — Supplementary Material 9 [file 12917_2023_3802_MOESM9_ESM.xls]

## Sheet: Table S2
Additional file 9: Table S2. Geographical coordinates, BLASTn results and GenBank accession numbers of 16S rDNA gene sequence of cattle ticks from Karamoja region, Uganda
No	Latitude	Longitude	Sequence code	Morphological identity	Detaisls of molecular identification						GenBank accession allocated to sequences in this study
					Molecular identity	% Query cover	E-value	% ID	accession length	Accession
1	2.101	34.246	1	R. decoloratus	Rhipicephalus Decoloratus clone T15 large subunit ribosomal RNA gene, partial sequence, mitochondrial	0.91	0	99.5	406	MN266914.2	OP909756
2	3.634	34.187	2	R. decoloratus	Rhipicephalus Decoloratus clone T15 large subunit ribosomal RNA gene, partial sequence, mitochondrial	0.95	0	100	406	MN266914.2	OP909757
3	2.156	34.856	3	R. appendiculatus	mitochondrial Rhipicephalus appendiculatus 16S ribosomal RNA (16S rRNA) gene	0.99	0	98.42	455	L34301.1	OP909758
4	2.311	34.378	4	R. decoloratus	Rhipicephalus Decoloratus clone T15 large subunit ribosomal RNA gene, partial sequence, mitochondrial	0.96	0	99.75	406	MN266914.2	OP909759
5	2.156	34.856	5	R. decoloratus	Rhipicephalus Decoloratus clone T15 large subunit ribosomal RNA gene, partial sequence, mitochondrial	0.92	0	100	406	MN266914.2	OP909760
6	2.156	34.856	6	R. pulchellus	Rhipicephalus pulchellus voucher RP528 large subunit ribosomal RNA gene, partial sequence; mitochondrial	1	0	99.54	451	MK774738.1	OP909761
7	3.02	34.185	8	R. pulchellus	Rhipicephalus pulchellus voucher RP528 large subunit ribosomal RNA gene, partial sequence; mitochondrial	0.99	0	99.54	451	MK774738.1	OP909762
8	3.001	33.953	12	R. appendiculatus	Mitochondrion Rhipicephalus appendiculatus 16S ribosomal RNA (16S rRNA) gene	1	0	98.87	455	L34301.1	OP909763
9	3.449	34.102	13	R. pravus	Rhipicephalus pravus isolate 397 large subunit ribosomal RNA gene, partial sequence; mitochondrial	0.94	0	99.28	426	ON532094.1	OP909764
10	2.876	34.112	15	R. muhsamae	Rhipicephalus simus ZT 16-993_Rsi mitochondrial gene for 16S rRNA, partial sequence	0.93	0	97.03	403	LC634554.1	OP909765
11	2.832	34.078	16	R. muhsamae	Rhipicephalus simus ZT 16-993_Rsi mitochondrial gene for 16S rRNA, partial sequence	0.9	0	97.03	403	LC634554.1	OP909766
12	3.02	34.185	17	R. muhsamae	Rhipicephalus simus ZT 16-991_Rsi mitochondrial gene for 16S rRNA, partial sequence	0.94	0	96.53	403	LC634551.1	OP909767
13	1.923	34.88	18	R. simus	Rhipicephalus simus ZT 16-993_Rsi mitochondrial gene for 16S rRNA, partial sequence	0.91	0	97.03	403	LC634554.1	OP909768
14	1.923	34.88	19	R. simus	Rhipicephalus simus ZT 16-993_Rsi mitochondrial gene for 16S rRNA, partial sequence	0.94	0	96.97	403	LC634554.1	OP909769
15	3.0843	34.0959	20	R. simus	Rhipicephalus simus ZT 16-993_Rsi mitochondrial gene for 16S rRNA, partial sequence	0.9	0	97.03	403	LC634554.1	OP909770
16	2.156	34.856	21	R. simus	Rhipicephalus simus ZT 16-993_Rsi mitochondrial gene for 16S rRNA, partial sequence	0.9	0	97.03	403	LC634554.1	OP909771
17	2.372	34.336	22	R. simus	Rhipicephalus simus ZT 16-993_Rsi mitochondrial gene for 16S rRNA, partial sequence	0.9	0	97.03	403	LC634554.1	OP909772
18	1.923	34.88	23	A. variegatum	Mitochondrion Amblyomma variegatum 16S ribosomal RNA (16S rRNA) gene	0.99	0	98.65	456	L34312.1	OP909773
19	2.311	34.378	24	A. variegatum	Mitochondrion Amblyomma variegatum 16S ribosomal RNA (16S rRNA) gene	0.99	0	99.56	456	L34312.1	OP909774
20	1.962	34.904	28	A, lepidum	Amblomma lepidum isolate AL527 16S ribosomal RNA gene, partial sequence, mitochondrial	0.99	0	99.33	451	MK737651.1	OP909775
21	3.381	34.169	29	A. variegatum	Mitochondrion Amblyomma variegatum 16S ribosomal RNA (16S rRNA) gene	1	0	98.85	456	L34312.1	OP909776
22	3.001	33.953	38	R. decoloratus	Rhipicephalus Decoloratus clone T15 large subunit ribosomal RNA gene, partial sequence, mitochondrial	0.93	0	100	406	MN266914.2	OP909777
23	2.372	34.336	40	R. decoloratus	Rhipicephalus microplus clone TickCU610MRm large subunit ribosomal RNA gene, partial sequence, mitochondrial	0.99	0	99.77	458	MN880401.1	OP909778
24	2.101	34.246	C	R. microplus	Rhipicephalus microplus isolate P6 large subunit ribosomal RNA gene, partial sequence, mitochondrial	0.99	0	99.55	443	MZ959859.1	OP909779
